# Supplementary material for: Chiral Porphyrin Assemblies Investigated by a Modified Reflectance Anisotropy Spectroscopy Spectrometer
Source: Molecules. 2023 Apr 14;28(8):3471. doi: 10.3390/molecules28083471 (PMC10142836; doi:10.3390/molecules28083471)
Supplement: Supplementary file 1 [file molecules-28-03471-s001.zip]

Archive with 1 entries (1 files):
- molecules-2301478-Supplementary Material.pdf
